# Supplementary material for: Splicing and expression dynamics of SR genes in hot pepper (Capsicum annuum): regulatory diversity and conservation under stress
Source: Front Plant Sci. 2025 Jan 23;15:1524163. doi: 10.3389/fpls.2024.1524163 (PMC11798799; doi:10.3389/fpls.2024.1524163)
Supplement: Supplementary file 5 [file Table4.xlsx]

## Sheet: Sheet1
Gene ID	Auxin responsive element	Binding site of AT-rich DNA binding protein (ATBP-1)	Defense and stress responsiveness element	Gibberellin responsiveness element	Low temperature responsiveness element	Salicylic acid responsiveness element	Abscisic acid responsiveness element	Circadian control element	Anaerobic induction element	Light responsiveness element	MeJA responsiveness element	common cis-acting element in promoter and enhancer regions(CAAT)	core promoter element around -30 of transcription start(TATA)	MYB binding site involved in drought-inducibility	MYB binding site involved in light responsiveness	Zein metabolism regulation element	Endosperm specific negative expression element	Related to meristem expression element
CaRS31	0	0	0	0	1	1	1	0	0	1	0	12	54	0	0	0	0	0
CaRS31a	1	0	0	0	2	2	2	0	1	4	0	10	12	0	1	0	0	0
CaRS40	0	0	2	0	0	0	0	0	0	2	2	7	19	0	0	1	1	0
CaRS41	0	0	1	0	0	0	0	0	1	3	0	17	21	0	5	1	0	0
CaRS42	0	0	1	0	0	0	0	0	3	0	12	10		0	1	1	0	0
CaRS2Z32	0	1	1	0	1	0	0	0	1	3	0	10	20	0	1	0	0	0
CaRS2Z33	1	0	0	1	1	1	1	0	1	4	2	19	36	1	0	0	0	0
CaSR33	0	0	0	0	0	0	0	0	0	4	2	15	67	0	0	1	0	0
CaSR34	1	0	1	0	0	1	1	0	2	3	0	14	20	2	0	0	1	0
CaSR34a	1	0	0	0	0	2	2	1	3	1	2	17	18	1	0	0	0	1
CaSR41	1	0	0	1	1	0	0	0	2	0	0	9	23	0	0	0	0	1
CaRSZ22	0	1	0	1	0	0	0	0	1	1	2	7	69	1	0	2	0	0
CaRSZ22a	0	0	0	1	0	0	0	0	0	0	4	28	38	1	0	0	0	0
CaRSZ21	0	0	0	0	0	2	2	1	3	3	0	9	21	0	0	0	0	1
CaRSZ21a	0	1	1	1	2	2	2	0	0	3	2	14	34	1	0	0	0	0
CaRSZ21b	0	1	1	0	4	0	0	1	0	6	6	6	39	0	0	0	0	0
CaSR45	0	0	0	0	0	3	3	1	4	7	4	11	14	0	1	0	0	0
CaSR45a	0	0	0	0	0	1	1	0	9	2	2	16	21	2	0	0	0	0
CaSR45a-1	0	1	0	0	0	2	2	0	2	2	0	9	26	0	1	0	0	0
CaSR45a-2	0	0	1	0	2	2	2	0	1	2	2	17	31	1	0	1	0	0
CaSC30	0	0	0	0	0	1	1	0	0	1	0	3	103	0	0	0	0	0
CaSC35	2	0	0	0	2	4	4	2	0	5	4	13	51	0	0	0	0	0
CaSCL33	0	0	0	0	0	1	1	0	4	2	0	10	27	0	0	1	0	0
